# Supplementary material for: Smartphone-Based Hand Function Assessment: Systematic Review
Source: J Med Internet Res. 2024 Sep 16;26:e51564. doi: 10.2196/51564 (PMC11443181; doi:10.2196/51564)
Supplement: Multimedia Appendix 3 [file jmir_v26i1e51564_app3.xls]

## Sheet: Sheet1
Study			Category of study designs (Response (Yes, No, Can’t tell)）
	Screening questions		Quantitative Non-randomized					Quantitative descriptive
	S1*	S2*	Q1*	Q2*	Q3*	Q4*	Q5*	Q6*	Q7*	Q8*	Q9*	Q10*
Miyake et al., 2020	Yes	Yes						No	Yes	Yes	No	Yes
Wang et al., 2016	Yes	Yes						No	Yes	Yes	No	Yes
Garcia-MagariNo et al., 2016	Yes	Yes						Yes	Yes	Yes	Yes	Yes
Kostikis et al., 2015	Yes	Yes	Yes	Yes	Yes	No	Yes
Lee et al., 2016	Yes	Yes	Yes	Yes	Yes	No	Yes
Lee et al.,2018	Yes	Yes						Yes	Yes	Yes	No	Yes
Bercht et al., 2012	Yes	Yes						Yes	No	No	No	Yes
Janarthanan et al., 2020	No	Can't tell						Yes	No	Yes	No	Yes
Iakovakis et al., 2019	Yes	Yes	Yes	Yes	Can't tell	No	Yes
Lipsmeier et al., 2018	No	Can't tell	Yes	Yes	Yes	No	Yes
Sandison et al., 2020	Yes	Yes						Yes	Yes	Yes	Yes	Yes
Halic et al., 2014	No	No						No	No	No	No	Yes
Modest et al., 2019	Yes	Yes	Yes	Yes	Can’t tell	No	Yes
Matera et al., 2016	Yes	Yes						Yes	Yes	Yes	No	No
Lendner et al., 2019	Yes	Yes						Yes	No	Yes	No	Yes
Tian et al.,2019	Yes	Yes	Yes	Yes	Can't tell	No	Yes
Ge et al.,2020	Yes	Yes						Yes	Yes	Yes	No	Yes
Lee et al.,2016	Yes	Yes						Yes	Yes	Yes	No	Yes
Pan et al., 2015	Yes	Yes						Yes	Yes	Yes	Yes	Yes
Reed et al., 2022	Yes	Yes						Yes	Yes	Yes	Yes	Yes
Koyama et al.,2021	Yes	Yes	Yes	Yes	Yes	No	Yes
Williams et al., 2021	Yes	Yes						Yes	Yes	Yes	Yes	Yes
Orozco-Arroyave et al., 2020	Yes	Yes	Yes	Yes	Can't tell	No	Yes
Gu et al., 2022	Yes	Yes	Yes	Yes	Can't tell	No	Yes
Gu et al., 2023	Yes	Yes						Yes	Yes	Yes	Yes	Yes
Prince et al., 2018	Yes	Yes	Yes	Yes	Can't tell	No	Yes
Chén et al., 2020	Yes	Yes						Yes	Yes	Yes	Can't tell	Yes
Sarwat et al., 2021	No	No						Yes	Yes	Yes	Can't tell	Yes
Arora et al., 2015	Yes	Yes	Yes	Yes	Can't tell	No	Yes
Arroyo-Gallego et al.,2017	Yes	Yes	Yes	Yes	Can't tell	No	Can't tell
Kassavetis et al., 2015	Yes	Yes						Yes	Yes	Yes	Can't tell	Can't tell
Ienaga et al., 2022	Yes	Yes						Yes	Yes	Yes	Yes	Yes
Pratap et al., 2020	Yes	Yes	Yes	Yes	Can't tell	No	Yes
Waddell et al., 2021	Yes	Yes	Yes	Yes	Can't tell	No	Yes
Espinoza et al., 2016	Yes	Yes						Yes	Yes	Yes	Can't tell	Yes
Chen et al., 2021	Yes	Yes						Yes	Yes	Yes	Can't tell	Yes
Surangsrirat et al., 2022	Yes	Yes						Yes	Yes	Yes	Can't tell	Yes
Williams et al., 2020	Yes	Yes	Yes	Yes	Can't tell	Yes	Yes
Williams et al., 2020	Yes	Yes	Yes	Yes	Can't tell	No	Yes
Prince et al., 2018	Yes	Yes	Yes	Yes	Can't tell	No	Yes
Mousavi et al., 2020	Yes	Yes						No	No	Yes	Yes	Yes
Lee et al., 2016	Yes	Yes	Yes	Yes	Can't tell	No	Yes
Hidayat et al., 2015	No	No	Yes	No	Can't tell	No	Yes
Santos et al., 2017	Yes	Yes	Yes	Yes	Can't tell	No	Yes
Porkodi et al., 2023	Yes	Yes						Yes	No	Yes	Can't tell	Yes
Akhbardeh et al., 2015	Yes	Yes						No	No	Yes	Can't tell	Yes
S1*	Are there clear research questions?
S2*	Do the collected data allow to address the research questions?
Q1*	Is randomization appropriately performed?
Q2*	Are the groups comparable at baseline?
Q3*	Are there complete outcome data?
Q4*	Are outcome assessors blinded to the intervention provided?
Q5*	Did the participants adhere to the assigned intervention?
Q6*	Is the sampling strategy relevant to address the research question?
Q7*	Is the sample representative of the target population?
Q8*	Are the measurements appropriate?
Q9*	Is the risk of Nonresponse bias low?
Q10*	Is the statistical analysis appropriate to answer the research question?
